# Supplementary material for: The Synergistic Inhibition of Coronavirus Replication and Induced Cytokine Production by Ciclesonide and the Tylophorine-Based Compound Dbq33b
Source: Pharmaceutics. 2022 Jul 21;14(7):1511. doi: 10.3390/pharmaceutics14071511 (PMC9325102; doi:10.3390/pharmaceutics14071511)
Supplement: Supplementary file 1 [file pharmaceutics-14-01511-s001.zip]

Archive with 1 entries (1 files):
- pharmaceutics-1775968-supplementary.pdf
